# Supplementary material for: Reduced White Matter Integrity in Patients With End-Stage and Non-end-Stage Chronic Kidney Disease: A Tract-Based Spatial Statistics Study
Source: Front Hum Neurosci. 2021 Dec 10;15:774236. doi: 10.3389/fnhum.2021.774236 (PMC8709581; doi:10.3389/fnhum.2021.774236)
Supplement: Supplementary file 2 [file Data_Sheet_2.zip]

Archive with 21 entries (17 files):
- TBSS_response/
- TBSS_response/ESRD001/
- TBSS_response/ESRD001/C_R.nii.gz
- TBSS_response/ESRD001/dti_AD.nii.gz
- TBSS_response/ESRD001/dti_FA.nii.gz
- TBSS_response/ESRD001/dti_MD.nii.gz
- TBSS_response/ESRD001/dti_RD.nii.gz
- TBSS_response/ESRD002/
- TBSS_response/ESRD002/C_R.nii.gz
- TBSS_response/ESRD002/dti_AD.nii.gz
- TBSS_response/ESRD002/dti_FA.nii.gz
- TBSS_response/ESRD002/dti_MD.nii.gz
- TBSS_response/ESRD002/dti_RD.nii.gz
- TBSS_response/ESRD003/
- TBSS_response/ESRD003/C_R.nii.gz
- TBSS_response/ESRD003/dti_AD.nii.gz
- TBSS_response/ESRD003/dti_FA.nii.gz
- TBSS_response/ESRD003/dti_MD.nii.gz
- TBSS_response/ESRD003/dti_RD.nii.gz
- TBSS_response/mean_FA.nii.gz
- TBSS_response/mean_FA_skeleton.nii.gz
