# Supplementary material for: Reduced White Matter Integrity in Patients With End-Stage and Non-end-Stage Chronic Kidney Disease: A Tract-Based Spatial Statistics Study
Source: Front Hum Neurosci. 2021 Dec 10;15:774236. doi: 10.3389/fnhum.2021.774236 (PMC8709581; doi:10.3389/fnhum.2021.774236)
Supplement: Supplementary file 3 [file Data_Sheet_3.XLSX]

## Sheet: clinical data
TBSS	sex(1=F，2=M)	age	BMI	Education（年）	hypertension=1	diabetes	smoking	dringking	SBP	DBP	Glu	Cys C	CHOL	TG	HDL	LDL	HCY	Urea	Cre	UA	Na	K	CL	CO2	Ca	P	RBC	HB	Hct	RDW-SD	PTH
CKD001	2	35	27.7177	16	0	0	1	0	130	90	4.98	0.93	5.11	2.3	0.79	2.98	11.55	4.47	59	423	141	3.48	101	26.7	2.35	1	5.57	166	48.8	40	33.02
CKD002	1	58	22.0386	9	1	0	0	0	130	70	5.54	0.97	8.04	3.41	1.42	4.47	8.51	7.77	46	355	141	3.59	109	25.8	2.04	1.3	4.1	127	35.8	41	29.6
CKD003	2	61	26.7299	15	0	1	1	1	160	100	5.54	3.26	4.13	1.32	0.58	2.45	20.73	16.12	232	524	138	4.07	109	20.2	1.8	1.35	3.3	101	29.4	43.2	164.9
CKD004	2	68	26.1738	9	1	1	1	0	130	90	5.24	3.38	5.9	1.58	0.68	3.72	16.81	19.53	211	459	142	4.23	114	18	2.11	1.31	3.73	117	34	44.6	64.92
CKD005	1	52	26.5731	9	0	0	0	0	120	80	4.73	1.25	4.7	2.19	0.74	2.71	21.45	8.11	77	341	142	4.27	107	24.7	2.18	1.25	3.52	106	32.4	41.1	46.36
CKD006	1	43	22.0386	12	1	0	0	0	120	80	4.11	1.83	4.74	0.79	1.41	2.37	26.3	7.94	109	447	140	4.94	107	28.3	2.26	1.01	3.92	117	35.2	39.6	138.1
CKD007	1	52	23.8751	9	1	0	0	0	140	80	4.53	5.14	5.99	1.09	0.61	3.67	56.58	30.38	306	611	139	4.19	106	18.9	2.22	1.97	2.18	66	20.1	43.1	192.8
CKD009	1	31	21.9899	15	0	0	0	0	130	70	4.74	0.94	4.95	1.36	1.15	2.63	12.22	5.22	62	322	141	4.63	107	24.3	2.42	1.5	4.1	116	36.3	38.9	18.5
CKD012	2	68	27.6817	15	1	0	0	0	160	90	5.66	2.31	4.12	0.75	0.54	2.47	12.8	12.96	178	498	141	5.38	114	16.9	1.97	1.31	3.32	104	31.3	44.6	110.1
CKD013	2	63	25.6489	16	1	1	0	0	130	80	7.35	0.93	7.71	4.42	1.88	4.04	8.71	6.47	58	194	141	3.44	104	29.1	2.19	0.68	3.6	117	35.5	50.4	29.62
CKD015	2	68	19.721	9	0	1	1	0	90	60	5.64	1.73	3.12	0.71	0.85	1.6	28.6	12.8	93	385	141	4.32	105	23.8	2.25	1.39	4.49	137	40.6	38	27.18
CKD016	1	56	25.0995	15	1	1	0	0	140	95	6.03	1.08	5.7	1.92	1.14	3.15	29.21	6.31	76	278	141	4.4	109	22	2.1	1.3	4.3	132	37.2	39.3	29.98
CKD017	1	56	23.8751	12	1	0	0	0	120	80	5.09	2.43	5.41	3	0.8	2.7	14.61	10.59	132	388	139	4.79	111	19.5	2.22	1.18	3.18	95	29.2	41	249
CKD018	2	46	26.2966	16	1	1	1	0	120	72	7.32	1.2	6.59	8.31	1.03	3.32	22.58	7.94	96	299	140	3.82	103	19.4	2.28	1.12	5.57	166	49	38.6	40
CKD019	2	31	22.1297	19	0	0	0	0	120	80	3.91	1.19	5.29	0.81	1.99	2.36	11.86	5.07	298	298	141	3.86	104	25.8	2.51	1.14	4.5	125	40.8	43.8	32.1
CKD020	1	71	20.9572	9	1	0	0	0	140	80	5.2	2.94	5.03	1.63	0.64	3.04	22.4	19.18	107	376	140	4.21	107	17.1	2.23	1.62	3.14	95	28.3	49.6	121.9
CKD021	2	77	26.6667	16	1	0	1	1	130	75	4.81	2.32	3.7	1.29	0.88	1.94	18.13	12.29	188	514	142	3.93	106	23.6	2.01	0.83	3.43	108	32.2	45	89.71
CKD022	2	31	41.1429	11	1	1	1	0	110	80	11.2	2.26	8.49	7.76	1.42	4.26	20.85	12.44	181	601	137	4.3	101	24.9	2.13	1.2	4.93	142	41.2	37.8	62.9
CKD023	1	51	27.7344	9	1	1	0	0	160	110	6.03	1.78	6.11	2.58	0.94	3.79	16.43	11.52	108	665	139	3.59	102	22.6	2.32	1.45	5.34	140	41.8	36.7	40.3
CKD024	1	63	25.2174	9	0	1	0	0	90	50	5.43	3.02	4.97	1.3	1.27	2.85	21.76	17.36	217	463	139	3.24	104	21.8	2.25	1.38	3.48	107	31.4	42	66.13
CKD025	2	58	28.7197	9	0	0	0	0	180	104	4.88	1.15	7	1.59	1.06	4.34	15.68	5.53	85	296	143	3.63	109	27.7	1.98	0.87	4.29	133	40.3	43.9	35.9
CKD026	1	64	24.5089	15	0	0	0	0	130	80	3.51	1.91	4.22	0.89	1.28	2.21	23.58	9.8	106	347	140	3.94	106	21.5	2.24	1.23	3.77	110	33	40.2	102.1
HC001	1	34	22.0386	16
HC002	2	63	25.9259	12
HC003	2	42	26.8809	15
HC004	2	53	21.7993	15
HC005	2	60	21.4692	9
HC006	2	58	21.9713	15
HC007	1	52	20.7031	12
HC008	1	46	25.3906	12
HC009	1	65	25.4028	9
HC010	1	64	30.4867	12
HC011	1	55	25.1486	15
HC012	1	68	25.7117	9
HC013	1	50	20.7031	15
HC014	1	69	23.7332	12
HC015	1	59	25.7117	15
HC016	1	69	24.6094	12
HC017	2	75	24.2215	12
HC018	2	49	24.2123	15
HC019	2	34	24.5351	16
HD001	1	48	23.4375	12	1	1	0	0	130	80	4.41	7.29	6.57	1.66	1.45	3.85	12.17	14.74	651	254	144	5.19	99	26	2.21	1.82	2.98	93	28.7	48.3	524.2
HD002	1	61	22.1003	9	1	1	0	0	160	80	5.22	3.7	4.68	1.21	1.16	2.48	16.36	19.79	675	196	137	4.13	100	20.1	2.12	2.02	2.9	87	25.5	40	122.6
HD003	1	50	22.7732	15	0	0	0	0	130	70	3.73	5.43	3.2	0.45	1.26	1.39	23.38	13.76	819	234	139	3.56	102	23.7	2.25	1.4	3.53	101	31.4	48.7	58.77
HD004	2	58	22.2041	12	1	0	0	0	150	80	3.98	6.84	4.42	1.37	1.12	2.25	27.15	32.77	1145	545	139	5.7	98	16.9	2.23	3.11	3.09	100	29.8	44.3	4.92
HD005	2	74	27.3356	14	1	1	0	0	150	80	9.79	9.49	4.61	2.9	0.66	2.83	23.43	28.61	1034	389	140	5.31	104	20.1	2.43	1.25	3.42	108	31.8	44.3	516.4
HD006	2	66	22.694	15	1	1	1	1	160	80	6.25	6.77	5.07	2.65	0.72	2.97	25.2	27.46	1024	604	137	5.37	98	21.9	2.12	0.8	4.16	131	39	42.5	161.9
HD007	2	46	23.9395	16	1	0	1	1	140	80	4.28	6.49	4.81	1.1	1.15	2.68	20.72	23.79	1148	422	140	5.29	102	19.3	2.28	1.75	3.86	124	36.7	47.3	68.21
HD008	1	64	24.0346	15	0	0	0	0	150	80	7.1	7.17	4.37	1.89	1.17	2.29	18.58	31.71	808	470	134	4.72	101	19.3	2.23	2.06	3.85	124	37.7	49.2	609.1
HD009	1	54	22.1003	16	0	0	0	0	120	80	5.54	7.64	4.82	1.28	1.42	2.5	15.73	21.94	862	328	141	5.16	106	20.4	2.24	0.95	3.36	106	32.5	48.1	331
HD010	2	46	19.8413	12	1	0	0	0	130	80	4.22	7.13	4.24	1.14	1.47	1.97	29.58	24.75	1185	531	138	5.31	98	22	2.43	0.97	3.19	108	32.9	48.4	113.2
HD011	2	39	25.2675	16	1	0	0	0	120	90	5.53	8.68	4.89	1.9	0.8	2.96	110.44	32.83	1415	441	133	4.7	94	18.8	2.27	2.21	3.42	112	30.9	43.6	550.9
HD012	1	68	20.7031	12	1	0	0	0	155	125	4.47	7.23	5.55	1	1.47	2.99	31.26	25.66	1016	398	139	4.98	102	21.9	2.34	1.76	3.74	119	35.7	45.9	319.8
HD013	1	62	23.2434	9	1	0	0	0	150	100	4.62	8.5	6.6	1.91	1.23	4	29.04	28.41	945	396	137	4.52	98	18.8	2.21	2.04	3.8	112	33.8	45.3	547.7
HD014	2	79	24.841	16	1	0	0	0	155	80	4.48	5.95	5.39	1.58	1.12	3.17	27.58	30.36	1001	427	138	4.43	100	21.4	2.64	1.6	3.17	106	30.7	46.3	221.6
HD015	2	69	26.636	6	1	1	1	0	130	80	6.04	6.9	4.82	3.02	0.93	2.55	21.16	25	890	404	134	5.53	95	18.8	2.19	1.8	3.54	113	31.8	42.3	363.5
HD016	2	62	23.4552	9	1	0	1	1	120	80	5.41	8.61	3.92	1.18	1.25	1.94	26.76	22.11	1051	426	136	6.44	100	20.3	2.02	1.54	3.88	116	34.9	44.2	8.29
HD017	2	33	31.1419	15	1	0	0	0	120	80	4.43	6.71	4.15	3.41	0.73	2.44	23.02	20.44	1211	424	138	4.36	94	20.8	2.26	2.54	4.45	113	35.8	43.7	2.64
HD018	1	52	19.6283	9	1	0	0	0	160	80	4.54	7.87	4.53	1.16	1.51	2.04	8.06	19.97	743	371	134	4.48	98	22.1	2.25	1.18	3.6	122	36.7	48.2	96.43

## Sheet: TBSS
TBSS	FA_cluster_CKDHC_1	FA_cluster_CKDHC_2	FA_cluster_CKDHC_3	FA_cluster_CKDHC_4	FA_cluster_CKDHC_5	FA_cluster_CKDHC_6	FA_cluster_CKDHC_7	FA_cluster_CKDHD_1	FA_cluster_CKDHD_2	FA_cluster_CKDHD_3	MD_cluster_CKDHC_1	MD_cluster_CKDHC_2	MD_cluster_CKDHD	AD_cluster_CKDHC_1	AD_cluster_CKDHC_2	AD_cluster_CKDHC_3	AD_cluster_CKDHC_4	AD_cluster_CKDHC_5	AD_cluster_CKDHC_6	AD_cluster_CKDHD_1	AD_cluster_CKDHD_2	AD_cluster_CKDHD_3	AD_cluster_CKDHD_4	RD_cluster_CKDHC	RD_cluster_CKDHD
CKD001	0.430943	0.36304	0.591784	0.536773	0.551588	0.523623	0.559563	0.502233	0.48385	0.570808	0.000743	0.000722	0.000719	0.001135	0.001233	0.00111	0.001084	0.001121	0.001235	0.0011	0.001181	0.001132	0.001221	0.000509	0.000483
CKD002	0.4474	0.308796	0.544727	0.430058	0.463033	0.448028	0.505875	0.310741	0.22173	0.482622	0.000795	0.000781	0.000795	0.00113	0.001143	0.001145	0.001101	0.00118	0.001197	0.001101	0.001255	0.001201	0.001291	0.000582	0.000567
CKD003	0.325462	0.37339	0.577784	0.50286	0.426594	0.467734	0.494374	0.306675	0.352418	0.505352	0.000786	0.000769	0.000778	0.001124	0.001197	0.00118	0.001051	0.001132	0.001221	0.001079	0.001212	0.001173	0.001262	0.000568	0.000552
CKD004	0.410036	0.368338	0.667914	0.527603	0.539459	0.469174	0.508266	0.337249	0.330256	0.512415	0.000812	0.000786	0.000807	0.001164	0.001174	0.001133	0.001101	0.001109	0.001172	0.001126	0.001326	0.001191	0.001319	0.000582	0.000567
CKD005	0.385757	0.37417	0.645684	0.542547	0.496041	0.481114	0.531429	0.464842	0.394141	0.54692	0.000749	0.000734	0.000749	0.001151	0.001071	0.001141	0.001058	0.001106	0.001119	0.001106	0.001168	0.001121	0.001242	0.000531	0.00052
CKD006	0.42541	0.366626	0.550304	0.509703	0.504451	0.511277	0.534659	0.444401	0.450868	0.550041	0.000755	0.000742	0.000741	0.001099	0.00122	0.001145	0.001027	0.001119	0.001183	0.000981	0.001278	0.001135	0.001216	0.00053	0.000513
CKD007	0.399544	0.312951	0.526567	0.498304	0.444862	0.45674	0.48107	0.452284	0.373618	0.485767	0.000803	0.000789	0.000789	0.001049	0.0011	0.001105	0.001046	0.001117	0.001181	0.001074	0.001196	0.001142	0.001236	0.000594	0.000578
CKD009	0.433225	0.358726	0.63091	0.520642	0.462422	0.510235	0.552636	0.466899	0.452458	0.540589	0.000755	0.000737	0.000734	0.001165	0.001156	0.001121	0.001094	0.00114	0.001185	0.001028	0.001192	0.001142	0.001215	0.000521	0.000505
CKD012	0.384042	0.345829	0.583506	0.48874	0.39845	0.425181	0.463151	0.329607	0.261435	0.457634	0.000838	0.000828	0.000842	0.001186	0.001145	0.001154	0.001208	0.001154	0.001227	0.001161	0.001319	0.001213	0.001346	0.000634	0.000615
CKD013	0.417269	0.33	0.640376	0.52265	0.435858	0.471475	0.493773	0.337689	0.322442	0.470703	0.000796	0.000787	0.000812	0.001154	0.001252	0.001137	0.001161	0.001174	0.001231	0.001079	0.001266	0.001227	0.001342	0.000584	0.000583
CKD015	0.331618	0.380276	0.606386	0.522216	0.413904	0.469757	0.497014	0.320463	0.330649	0.49451	0.000798	0.000767	0.000803	0.001257	0.001188	0.001198	0.001204	0.001176	0.00122	0.001161	0.001221	0.001187	0.001335	0.000574	0.000571
CKD016	0.370063	0.394359	0.600387	0.518047	0.44623	0.495282	0.516003	0.408574	0.356474	0.505931	0.000771	0.000755	0.000768	0.001287	0.001202	0.001204	0.001109	0.001144	0.001249	0.001059	0.001245	0.001175	0.001257	0.000552	0.000545
CKD017	0.370393	0.369402	0.639443	0.559212	0.416925	0.469086	0.485979	0.428758	0.357134	0.481171	0.0008	0.000783	0.00079	0.001157	0.001232	0.001163	0.001075	0.001145	0.00123	0.00112	0.001263	0.001179	0.001265	0.000585	0.000573
CKD018	0.357215	0.341214	0.573902	0.46252	0.457546	0.46882	0.481993	0.378146	0.450215	0.521849	0.000786	0.00077	0.00076	0.00115	0.001182	0.001139	0.00105	0.001092	0.001224	0.001035	0.001238	0.001139	0.001217	0.000572	0.000546
CKD019	0.407953	0.393726	0.613402	0.5136	0.506336	0.514001	0.540589	0.417648	0.463393	0.551638	0.000743	0.000729	0.000731	0.001067	0.001163	0.001032	0.001045	0.001118	0.00118	0.000992	0.001246	0.001142	0.001201	0.000519	0.000504
CKD020	0.389185	0.342227	0.530094	0.44404	0.432607	0.434545	0.481934	0.218283	0.201152	0.446749	0.000785	0.000763	0.000798	0.001171	0.001097	0.001088	0.001127	0.001124	0.001221	0.001012	0.001264	0.001173	0.001295	0.000585	0.000583
CKD021	0.312727	0.355413	0.545417	0.489236	0.477093	0.433826	0.438615	0.250306	0.131361	0.442197	0.000854	0.00081	0.000843	0.001281	0.001161	0.001253	0.001313	0.001211	0.001336	0.001384	0.001349	0.001313	0.0014	0.000632	0.000605
CKD022	0.318573	0.35152	0.600246	0.53335	0.478747	0.467135	0.50866	0.465637	0.389992	0.515151	0.000771	0.00077	0.000771	0.001183	0.001262	0.001204	0.001046	0.001102	0.001207	0.00112	0.00131	0.00123	0.001251	0.000556	0.000542
CKD023	0.381624	0.334947	0.49538	0.44136	0.457169	0.466766	0.49228	0.300592	0.256708	0.484047	0.000782	0.000767	0.000786	0.001223	0.001053	0.001191	0.001273	0.00125	0.001239	0.00104	0.001221	0.001218	0.001333	0.000571	0.000554
CKD024	0.3508	0.358748	0.612983	0.492837	0.441319	0.482058	0.511281	0.372686	0.286642	0.500636	0.000782	0.000769	0.000788	0.001082	0.001106	0.001107	0.001107	0.001133	0.001247	0.001188	0.001356	0.001207	0.001295	0.000564	0.000554
CKD025	0.328018	0.402326	0.536972	0.455362	0.428164	0.464213	0.496496	0.402789	0.388949	0.500075	0.000796	0.000779	0.000795	0.001155	0.001085	0.001156	0.001128	0.0011	0.001192	0.001032	0.001317	0.001166	0.001286	0.000581	0.000569
CKD026	0.338938	0.385689	0.608532	0.541211	0.461565	0.464969	0.501727	0.40401	0.333683	0.513764	0.000779	0.000769	0.000763	0.00112	0.001188	0.001087	0.001103	0.001146	0.00118	0.001073	0.001149	0.001147	0.001257	0.000566	0.000539
HC001	0.526799	0.393324	0.652235	0.575341	0.514809	0.510344	0.543379	0.36787	0.402417	0.544234	0.000749	0.000728	0.000752	0.001029	0.001074	0.001086	0.001064	0.001084	0.001145	0.001073	0.001294	0.001153	0.001236	0.000522	0.000517
HC002	0.487041	0.403743	0.64763	0.579727	0.48547	0.492405	0.512878	0.33541	0.323242	0.475206	0.000782	0.000758	0.000817	0.001181	0.001104	0.001172	0.001109	0.001098	0.001193	0.001008	0.001369	0.001231	0.001341	0.000565	0.000584
HC003	0.348615	0.436747	0.649156	0.577505	0.519146	0.525204	0.542157	0.403104	0.359394	0.509538	0.000748	0.000728	0.000754	0.001043	0.001145	0.001041	0.001019	0.001064	0.001145	0.001113	0.001228	0.001141	0.00126	0.000524	0.000526
HC004	0.529461	0.398972	0.672056	0.588212	0.539226	0.52271	0.55775	0.3853	0.325186	0.549261	0.000713	0.000707	0.000735	0.001145	0.001119	0.001136	0.001008	0.00108	0.001138	0.001043	0.001315	0.001192	0.001239	0.000495	0.000498
HC005	0.505845	0.428666	0.681144	0.538192	0.564842	0.522783	0.565081	0.27339	0.227109	0.517777	0.000715	0.000691	0.000759	0.001208	0.00118	0.001151	0.001108	0.001129	0.001133	0.001121	0.001281	0.001201	0.001322	0.00049	0.000514
HC006	0.484636	0.446643	0.717453	0.60506	0.538537	0.526602	0.564464	0.295743	0.226968	0.477621	0.000732	0.000718	0.000796	0.001265	0.00109	0.001144	0.001016	0.00109	0.001177	0.0011	0.001316	0.001204	0.001355	0.000508	0.000551
HC007	0.484599	0.435297	0.620316	0.529701	0.485335	0.510371	0.54964	0.39994	0.312261	0.509888	0.000727	0.000716	0.000751	0.001092	0.001076	0.001057	0.001027	0.001055	0.001126	0.001066	0.001246	0.001139	0.001262	0.000512	0.000522
HC008	0.386036	0.345972	0.659148	0.562753	0.462685	0.504238	0.515055	0.406297	0.378688	0.495961	0.00077	0.000751	0.000781	0.001113	0.00112	0.001099	0.001072	0.00109	0.001141	0.001038	0.00128	0.001193	0.001283	0.00055	0.000556
HC009	0.458961	0.463046	0.678664	0.542725	0.493178	0.528827	0.563155	0.271213	0.184769	0.500896	0.000755	0.000731	0.000806	0.001192	0.001015	0.00111	0.001079	0.001052	0.001155	0.001254	0.001354	0.001244	0.001385	0.000533	0.000556
HC010	0.547929	0.395509	0.728061	0.55196	0.506022	0.534344	0.560982	0.381317	0.323957	0.533628	0.000753	0.000742	0.000767	0.00108	0.001122	0.001166	0.001093	0.001113	0.00117	0.001087	0.001268	0.001205	0.001274	0.000524	0.000529
HC011	0.368619	0.366296	0.684247	0.569315	0.453667	0.488896	0.529587	0.428871	0.420126	0.503772	0.000771	0.000762	0.000766	0.001058	0.001214	0.001128	0.001011	0.001099	0.001182	0.000955	0.00122	0.001152	0.001222	0.000557	0.000549
HC012	0.496319	0.400212	0.640778	0.563721	0.499847	0.508843	0.534292	0.372674	0.344488	0.501503	0.000761	0.00074	0.000778	0.00113	0.001086	0.001068	0.001037	0.001082	0.001156	0.00106	0.001237	0.001172	0.00126	0.000541	0.00055
HC013	0.443636	0.449705	0.621319	0.533205	0.486694	0.501038	0.54684	0.368458	0.319506	0.498547	0.000745	0.000725	0.000765	0.001017	0.001098	0.001052	0.001029	0.001049	0.001148	0.00092	0.001238	0.001146	0.001287	0.000528	0.000539
HC014	0.365232	0.406547	0.632164	0.513688	0.511726	0.50691	0.550644	0.377857	0.338784	0.488479	0.000733	0.000724	0.00077	0.001082	0.001071	0.00108	0.001033	0.00111	0.001098	0.001125	0.00131	0.001169	0.001265	0.000522	0.000544
HC015	0.467943	0.393829	0.590589	0.568247	0.462952	0.510986	0.537716	0.298107	0.290098	0.497789	0.00074	0.00072	0.000761	0.001082	0.001048	0.001082	0.001074	0.001069	0.001099	0.000977	0.001182	0.001146	0.001276	0.000521	0.000533
HC016	0.418271	0.396688	0.744726	0.596431	0.542246	0.505598	0.566075	0.4137	0.371962	0.506808	0.000717	0.000706	0.000747	0.001123	0.001087	0.00108	0.001042	0.001071	0.001119	0.001202	0.001206	0.001149	0.001241	0.000507	0.000523
HC017	0.45188	0.35724	0.704057	0.60381	0.49266	0.486495	0.510025	0.366396	0.326424	0.490363	0.000795	0.000778	0.000833	0.001156	0.001118	0.001213	0.001081	0.001161	0.001206	0.001077	0.001432	0.001226	0.001348	0.000576	0.000601
HC018	0.423502	0.436001	0.663335	0.585815	0.520025	0.527175	0.57308	0.362924	0.44378	0.545305	0.000735	0.000711	0.000738	0.001065	0.001041	0.001061	0.001084	0.001066	0.001143	0.000919	0.001218	0.001123	0.001233	0.000507	0.000507
HC019	0.467949	0.395432	0.612397	0.516443	0.48051	0.551474	0.539103	0.408077	0.423776	0.542557	0.000741	0.000742	0.000743	0.001056	0.001216	0.00107	0.001009	0.001106	0.001165	0.001013	0.001298	0.001182	0.001222	0.000524	0.000516
HD001	0.419946	0.341171	0.551179	0.468548	0.415081	0.441623	0.478911	0.336002	0.289366	0.441801	0.000777	0.000763	0.000789	0.001237	0.001149	0.001099	0.001134	0.001077	0.001134	0.000986	0.001243	0.001145	0.001248	0.000584	0.000589
HD002	0.33262	0.340128	0.617717	0.498488	0.398736	0.421092	0.47839	0.355464	0.311029	0.451773	0.000823	0.000802	0.000833	0.001128	0.001214	0.00116	0.001078	0.00111	0.001186	0.001268	0.001282	0.001195	0.00129	0.00062	0.000626
HD003	0.447696	0.401097	0.651508	0.50568	0.463717	0.487823	0.53488	0.352599	0.324969	0.501611	0.000769	0.000752	0.000788	0.001124	0.001183	0.001156	0.00117	0.001167	0.001171	0.001089	0.001308	0.0012	0.001321	0.000547	0.000555
HD004	0.319923	0.35734	0.631418	0.469081	0.389239	0.452684	0.48563	0.252409	0.187003	0.425988	0.000829	0.000794	0.00088	0.001271	0.00118	0.001189	0.001205	0.001121	0.001203	0.001213	0.001305	0.001281	0.001435	0.000613	0.000645
HD005	0.394759	0.476413	0.572025	0.485563	0.484374	0.475666	0.515254	0.237641	0.203318	0.45719	0.000766	0.000745	0.000826	0.001131	0.001005	0.001087	0.001228	0.001126	0.001137	0.001061	0.001301	0.00124	0.001393	0.000556	0.000586
HD006	0.398913	0.354007	0.720742	0.548555	0.433279	0.462707	0.486711	0.238965	0.207342	0.446321	0.000805	0.000778	0.000853	0.001224	0.001197	0.001226	0.001345	0.001226	0.001267	0.001307	0.001391	0.001302	0.001451	0.000589	0.000613
HD007	0.444635	0.334951	0.678756	0.59391	0.413765	0.450261	0.48551	0.319657	0.237686	0.424083	0.00085	0.000843	0.000898	0.001166	0.00121	0.001201	0.0012	0.001187	0.001227	0.001435	0.001338	0.00133	0.001432	0.000643	0.00067
HD008	0.510359	0.33549	0.676256	0.521428	0.508601	0.483404	0.523384	0.300243	0.220412	0.451961	0.000781	0.000759	0.000827	0.001176	0.001248	0.001086	0.001216	0.001118	0.001179	0.001102	0.001356	0.001253	0.001399	0.000561	0.000586
HD009	0.504759	0.374923	0.645022	0.51449	0.517819	0.496596	0.546052	0.373499	0.264665	0.511364	0.000743	0.000719	0.00078	0.001069	0.001007	0.001116	0.001072	0.001117	0.001118	0.001116	0.001305	0.001216	0.00132	0.000521	0.000542
HD010	0.43269	0.349209	0.627212	0.558573	0.455972	0.489135	0.521387	0.295809	0.228443	0.492737	0.000799	0.000772	0.000821	0.001163	0.001306	0.001112	0.0012	0.001115	0.00122	0.001196	0.001342	0.001244	0.001399	0.00057	0.000576
HD011	0.338911	0.320208	0.481228	0.458561	0.453064	0.430555	0.467906	0.320926	0.285533	0.427415	0.000846	0.00082	0.000887	0.001209	0.001184	0.001205	0.00123	0.001172	0.001213	0.0011	0.00148	0.001282	0.001408	0.000634	0.000666
HD012	0.446247	0.361243	0.598228	0.532942	0.447712	0.459595	0.505536	0.246077	0.171988	0.463688	0.000783	0.000768	0.000836	0.00104	0.001131	0.001003	0.001033	0.001034	0.001133	0.001107	0.001327	0.001267	0.001372	0.000579	0.000598
HD013	0.377916	0.355768	0.560247	0.498394	0.454014	0.479001	0.500585	0.251913	0.180813	0.426989	0.000827	0.000794	0.000875	0.001226	0.001185	0.001227	0.001305	0.001247	0.001292	0.001168	0.00137	0.00129	0.001449	0.000608	0.000643
HD014	0.429026	0.384876	0.621076	0.522558	0.493209	0.467479	0.527694	0.285074	0.325259	0.46464	0.000789	0.000776	0.00084	0.001187	0.001244	0.001121	0.001109	0.001172	0.001148	0.001314	0.001498	0.001288	0.001344	0.000576	0.000608
HD015	0.453861	0.324416	0.606048	0.500455	0.50921	0.473211	0.53268	0.267446	0.217963	0.4822	0.000779	0.000761	0.00083	0.001259	0.001112	0.001201	0.001203	0.001104	0.001191	0.001367	0.001298	0.001259	0.001407	0.000565	0.000587
HD016	0.429454	0.407084	0.669333	0.491648	0.48844	0.494331	0.521321	0.286913	0.255004	0.475694	0.000792	0.000765	0.00083	0.001174	0.001149	0.001164	0.001192	0.00121	0.001206	0.001177	0.001352	0.001291	0.001414	0.000567	0.000587
HD017	0.444683	0.386565	0.614637	0.510288	0.461249	0.474896	0.504354	0.343424	0.243533	0.477311	0.0008	0.000783	0.00082	0.001142	0.001123	0.001192	0.001188	0.001192	0.001212	0.001111	0.00136	0.00125	0.001346	0.000582	0.000587
HD018	0.420949	0.376222	0.633847	0.54805	0.501875	0.485171	0.518173	0.347848	0.335155	0.492387	0.000767	0.000755	0.000786	0.001136	0.001204	0.001193	0.001093	0.001144	0.001151	0.001161	0.001262	0.001197	0.001286	0.000558	0.000566
